# Supplementary material for: Synergistic Antibacterial and Antibiofilm Activity of the MreB Inhibitor A22 Hydrochloride in Combination with Conventional Antibiotics against Pseudomonas aeruginosa and Escherichia coli Clinical Isolates
Source: Int J Microbiol. 2021 Aug 25;2021:3057754. doi: 10.1155/2021/3057754 (PMC8413048; doi:10.1155/2021/3057754)
Supplement: Supplementary Materials — Supplementary Table S1. MIC values of A22 and antibiotic resistance patterns of P. aeruginosa isolates. Supplementary Table S2. MIC values of A22 and antibiotic resistance patterns of E. coli isolates. [file 3057754.f1.zip]

Archive with 2 entries (2 files):
- 3057754.f1/Supplementary Table S1.docx
- 3057754.f1/Supplementary Table S2.docx
